# Supplementary material for: The Diagnostic Accuracy of LOGIQ S8 and E9 Shear Wave Elastography for Staging Hepatic Fibrosis, in Comparison with Transient Elastography
Source: Diagnostics (Basel). 2021 Oct 1;11(10):1817. doi: 10.3390/diagnostics11101817 (PMC8535143; doi:10.3390/diagnostics11101817)
Supplement: Supplementary file 1 [file diagnostics-11-01817-s001.zip]

Archive with 1 entries (1 files):
- diagnostics-1373125-supplementary.pdf
